# Supplementary material for: Striga hermonthica Suicidal Germination Activity of Potent Strigolactone Analogs: Evaluation from Laboratory Bioassays to Field Trials
Source: Plants (Basel). 2022 Apr 12;11(8):1045. doi: 10.3390/plants11081045 (PMC9025746; doi:10.3390/plants11081045)
Supplement: Supplementary file 1 [file plants-11-01045-s001.zip]

Archive with 1 entries (1 files):
- plants-1654650-supplementary.pdf
